# Supplementary material for: Methodologies to unlock the molecular expression and cellular structure of ocular lens epithelial cells
Source: Front Cell Dev Biol. 2022 Sep 13;10:983178. doi: 10.3389/fcell.2022.983178 (PMC9514789; doi:10.3389/fcell.2022.983178)
Supplement: Supplementary file 1 [file Table2.XLSX]

## Sheet: Sheet1
Tools and Equipment
Tool/Equipment	Manufacturer	Catalog #
1.5 mL microcentrifuge tubes	USA Scientific	1615-5500
Gel-loading pipette tip	Fisher Scientific	13-611-115
Superfrost Plus glass slides	Fisher Scientific	12-550-15
Cover slips (22 x 22 mm)	Fisher Scientific	12-553-454
Cover slips (22 x 40 mm)	Fisher Scientific	12-553-467
Nail polish (clear)	Fisher Scientific	NC1849418
Curved forceps	World Precision Instruments	501981
Forceps	Fine Science Tools	11252-40
Fine forceps	Electron Microscopy Sciences	72707-01
Ultra-fine scissors	World Precision Instruments	501778
72-well dissection plate	Thermo Scientific	136528
Dissection microscope	Carl Zeiss	Stereo Discovery V8
Confocal microscope	Carl Zeiss	LSM800
Analytical Balance (XSE105DU)	Mettler-Toledo	01911005
MixMate Vortexer	Eppendorf	5353000529
Mini microcentrifuge	Eppendorf	07203954
Eppendorf centrifuge 5425	Eppendorf	5405000441
Eppendorf microcentrifuge 5430R	Eppendorf	022620642
Eppendorf centrifuge 5424	Eppendorf	5404000332
Rotor FA-45-24-11-HS for plates	Eppendorf	022654080
2mL Kimble Kontes Dounce Tissue Grinder	DWK Life Sciences	885300-0002
Sonicator	Qsonica	Q55-110
Small volume sonicator probe (5/64", 2mm)	Qsonica	4423
NanoDrop One	ThermoFisher	ND-ONE-W
KimWipes	Kimberly-Clark Professional	34155
Capillary Electrophoresis System	ProteinSimple	JESS/WES
Thermaseal 60	Texwipe	TX2064
Block Heater	ThermoScientific	88870001
Advanced Cell Strainers, 100µm	Genesee Scientific	25-377
35mm Tissue-culture Treated Dishes	Corning	CLS430165
FluoroDish Sterile Culture Dish, 35mm, 100/box	World Precision Instruments	50823005
22mm round coverslips	Fisher Scientific	12-545-101P
Chemicals
Reagents	Manufacturer	Catalog #
1X phosphate buffered saline (PBS)	Gibco	14190235
10X RIPA lysis buffer	Millipore	20-188
100% Triton X-100	Fisher Scientific	BP151-500
Methanol	Thermo Scientific	423950040
Tris	Thermo Scientific	327360010
Hydrochloric acid (HCl)	Fisher Chemical	FLSA481
Ethylenebis(oxyethylenenitrilo)tetraacetic acid, (EGTA)	Thermo Scientific	409910250
Sodium hydroxide (NaOH)	Fisher Scientific	SS266-1
Sodium hydroxide (NaOH, pellets)	Fisher Scientific	BP359-500
Sodium fluoride (NaF)	Fisher Chemical	S299100
Dithiothreitol (DTT)	Fisher BioReagents	BP17225
Sucrose	Fisher Scientific	S5-3
SDS	Fisher Scientific	BP8200500
Phosphatase inhibitor	Thermo Scientific	A32957
Protease inhibitor	Sigma Aldrich	P8340
Bradford assay reagent	BioRad	5000205
Serum (Normal Donkey Serum, powder)	Jackson ImmunoResearch	017-000-121
Vectashield Moutning Media with DAPI	Vector Laboratories	H-1000-10
EZ Pack standard pack	ProteinSimple	PS-ST01EZ-8
Milk/Milk-Free antibody diluent 2	ProteinSimple	042-203
Ladder streptavidin horseradish peroxidase/-NIR	ProteinSimple	043-459-2
Streptavidin horseradish peroxidase/-NIR	ProteinSimple	043-816
20X Mouse secondary antibody	ProteinSimple	042-205
Luminol	ProteinSimple	043-311
Peroxide	ProteinSimple	043-379
Total protein reagent kit	ProteinSimple	DM-TP01
Replex reagent kit	ProteinSimple	RP-001
12-230 kDa Separation Module	ProteinSimple	SM-W004
Antibiotic-Antimycotic Solution	Corning	30-004-CI
Medium 199 (for unfixed lens imaging)	Corning	10-060-CV
Dulbecco's Modified Eagle's Medium	Genesee Scientific	25-500
Fetal bovine serum (FBS)	GeneClone	25-514H
TRIzol	Thermo Scientific	15596018
Chloroform	Thermo Scientific	196096
RNA Clean & Concentrator-5 Kit	Zymo Research	11-326
DNAse/RNAse-free H2O	Zymo Research	W1001-10
PFA 16% Solution (dilute to 4% for fixation of cultured cells or whole lenses)	Electron Microscopy Sciences	210601-50
General Purpose LE Agarose, Ultra Pure	Genesee Scientific	20-101
Trypsin-EDTA, 0.05%	Genesee Scientific	25-510F
Ethanol, Pure + Denatured, 200 Proof	Decon Laboratories	2701
Dyes	Manufacturer	Catalog #
Rhodamine-Phalloidin	Biotium	#00027
Hoescht 33342	Biotium	#40046
Primary antibody	Manufacturer	Catalog #
Rat E-Cadherin, monoclonal	Invitrogen/Fisher	13-1900
Mouse Beta-Actin, monoclonal	R&D Systems	MAB8929
Secondary antibody	Manufacturer	Catalog #
Donkey anti-Rat Alexa-647	Jackson ImmunoResearch	712-605-150
Solutions	Final Concentrations
RIPA Homogenizer Buffer	1X RIPA
Added on day of use	1:100 protease inhibitor
	1 tablet phosphatase inhibitor/10mL
Tris-HCl, pH 7.4	1M Tris
	pH 7.4, w/ Concentrated HCl
	ddH2O
Tris-HCl, pH 6.8	1.5 M Tris
	pH 6.8, w/ Concentrated HCl
	ddH2O
EGTA	0.5M EGTA
	pH 7.0, w/ NaOH
	ddH2O
DTT	1M DTT
	pH 7.0, w/ NaOH
	ddH2O
Lens Homogenization Buffer	20mM Tris, pH 7.4 @ 4C
	100mM NaCl
	1mM MgCl2
	2mM EGTA
	10mM NaF
Added on day of use	1mM DTT
	1:100 protease inhibitor
	1 tablet phosphatase inhibitor/10mL
EDTA	0.5M EDTA
	pH 7.5, w/ NaOH
	ddH2O
SDS	10% SDS
	ddH2O
5X Sample Buffer	0.75M Tris-HCl, pH 6.8
	10mM EDTA
	75% Sucrose
2X SDS Sample Buffer	2X Sample Buffer (diluted from 5X stock)
	5.7% SDS
	85.71mM DTT
	ddH2O
Blocking solution	5% Normal Donkey Serum
	0.3% Triton X-100
	10X PBS
	ddH2O
